# Supplementary material for: Identification of Peroxiredoxin (PRX) Genes from Pepper Fruits: Involvement in Ripening and Modulation by Nitric Oxide (NO)
Source: Antioxidants (Basel). 2025 Jul 2;14(7):817. doi: 10.3390/antiox14070817 (PMC12291961; doi:10.3390/antiox14070817)
Supplement: Supplementary file 1 [file antioxidants-14-00817-s001.zip]

Archive with 1 entries (1 files):
- antioxidants-3686071-supplementary.pdf
